# Supplementary material for: Probiotic Characterization of Lactiplantibacillus paraplantarum SDN1.2 and Its Anti-Inflammatory Effect on Klebsiella pneumoniae-Infected Mammary Glands
Source: Vet Sci. 2025 Apr 1;12(4):323. doi: 10.3390/vetsci12040323 (PMC12031044; doi:10.3390/vetsci12040323)
Supplement: Supplementary file 1 [file vetsci-12-00323-s001.zip]

Archive with 2 entries (2 files):
- Supplementary Data S1.pdf
- Supplementary Data S2.docx
